# Supplementary material for: The nuclear localization sequence mediates hnRNPA1 amyloid fibril formation revealed by cryoEM structure
Source: Nat Commun. 2020 Dec 11;11:6349. doi: 10.1038/s41467-020-20227-8 (PMC7733464; doi:10.1038/s41467-020-20227-8)
Supplement: Supplementary file 3 — Source Data [file 41467_2020_20227_MOESM3_ESM.xlsx]

## Sheet: Supplementary Figure 1b
Sfig. 1b Cytotoxicity of the irreversible fibrils of hnRNPA1 LC and full-length hnRNPA1 to HEK 293T cells by the LDH assay.
		Data 1	Data 2	Data 3	Mean	S.D.
hnRNPA1 LC	10 nM	4.1817	3.09938	2.55822	3.27976	0.826637
	100 nM	5.41161	4.31453	3.88652	4.53755	0.786625
	500 nM	6.83831	7.23188	7.33027	7.13349	0.260323
Full-length hnRNPA1	10 nM	3.19777	9.83929	8.60938	7.21548	3.53336
	100 nM	14.6113	10.9216	10.528	12.0203	2.2525
	500 nM	17.9567	15.7429	14.8573	16.1856	1.59642
ɑ-synuclein	500 nM	16.2348	14.0702	15.4477	15.2509	1.09566
PBS		0.83634	2.06625	1.77107	1.55789	0.642072

## Sheet: Supplementary Figure 8b
Sfig. 8b SDS-PAGE gels of the full-length and LC domain of hnRNPA1 fibrils digested by proteinase K (PK).
